# Supplementary material for: Licochalcone A Suppresses Renal Cancer Cell Proliferation and Metastasis by Engagement of Sp1-Mediated LC3 Expression
Source: Pharmaceutics. 2023 Feb 17;15(2):684. doi: 10.3390/pharmaceutics15020684 (PMC9966374; doi:10.3390/pharmaceutics15020684)
Supplement: Supplementary file 1 [file pharmaceutics-15-00684-s001.zip]

Archive with 1 entries (1 files):
- pharmaceutics-2169661-supplementary.pdf
